# Supplementary material for: Thermal and Medium Stability Study of Polyvidone-Modified Graphene Oxide-Coated Gold Nanorods with High Photothermal Efficiency
Source: Nanomaterials (Basel). 2022 Sep 27;12(19):3382. doi: 10.3390/nano12193382 (PMC9565574; doi:10.3390/nano12193382)
Supplement: Supplementary file 1 [file nanomaterials-12-03382-s001.zip]

Archive with 1 entries (1 files):
- nanomaterials-1916325-supplementary.pdf
